# Supplementary material for: The Gut Microbiota Communities of Wild Arboreal and Ground-Feeding Tropical Primates Are Affected Differently by Habitat Disturbance
Source: mSystems. 2020 May 26;5(3):e00061-20. doi: 10.1128/mSystems.00061-20 (PMC7253362; doi:10.1128/mSystems.00061-20)
Supplement: DATA SET S1 [file mSystems.00061-20-sd001.xlsx]

## Sheet: S1
Phylum	Species	Median	Q1	Q3	Mean	SD
Unclassified	Papio cynocephalus	0.141667	0.08625	0.17375	0.140018	0.0769106
Unclassified	Procolobus gordonorum	0.2175	0.17875	0.291667	0.235295	0.0811626
Fusobacteria	Papio cynocephalus	0	0	0	7.24638e-05	0.000349753
Fusobacteria	Procolobus gordonorum	0	0	0	0	0
Elusimicrobia	Papio cynocephalus	0	0	0	7.24638e-05	0.000349753
Elusimicrobia	Procolobus gordonorum	0	0	0	0	0
Tenericutes	Papio cynocephalus	0	0	0.000416667	0.000960145	0.00466959
Tenericutes	Procolobus gordonorum	0	0	0	0	0
Actinobacteria	Papio cynocephalus	0.000833333	0	0.0025	0.00169082	0.00253537
Actinobacteria	Procolobus gordonorum	0.000416667	0	0.000416667	0.000299625	0.000402156
Lentisphaerae	Papio cynocephalus	0.00166667	0.000833333	0.00458333	0.00425725	0.00561199
Lentisphaerae	Procolobus gordonorum	0	0	0	0	0
Cyanobacteria/Chloroplast	Papio cynocephalus	0.000416667	0	0.000833333	0.00157609	0.00543261
Cyanobacteria/Chloroplast	Procolobus gordonorum	0.000833333	0.000416667	0.0025	0.00213483	0.00305336
Fibrobacteres	Papio cynocephalus	0.00208333	0	0.005	0.00464976	0.00837966
Fibrobacteres	Procolobus gordonorum	0	0	0	0	0
Verrucomicrobia	Papio cynocephalus	0	0	0.000416667	0.000404589	0.000674021
Verrucomicrobia	Procolobus gordonorum	0.00333333	0	0.0104167	0.00796348	0.0110244
Spirochaetes	Papio cynocephalus	0.0516667	0.0104167	0.114583	0.070308	0.0688506
Spirochaetes	Procolobus gordonorum	0.02	0.01125	0.0358333	0.0253745	0.0192642
Proteobacteria	Papio cynocephalus	0.15375	0.05625	0.311667	0.222403	0.198332
Proteobacteria	Procolobus gordonorum	0.0129167	0.00833333	0.0208333	0.0153558	0.00999656
Bacteroidetes	Papio cynocephalus	0.14375	0.0933333	0.217917	0.163943	0.0866915
Bacteroidetes	Procolobus gordonorum	0.222917	0.199583	0.25	0.226423	0.0400082
Firmicutes	Papio cynocephalus	0.397083	0.279583	0.490417	0.389644	0.143974
Firmicutes	Procolobus gordonorum	0.479167	0.4425	0.544167	0.487154	0.0628442

## Sheet: S2
Class	Species	Median	Q1	Q3	Mean	SD
Unclassified	Papio cynocephalus	0.207083	0.1325	0.289583	0.222639	0.12038
Unclassified	Procolobus gordonorum	0.2775	0.240417	0.34875	0.291863	0.0791538
Sphingobacteria	Papio cynocephalus	0	0	0	5.43478e-05	0.000310764
Sphingobacteria	Procolobus gordonorum	0	0	0	0	0
Fusobacteria	Papio cynocephalus	0	0	0	7.24638e-05	0.000349753
Fusobacteria	Procolobus gordonorum	0	0	0	0	0
Elusimicrobia	Papio cynocephalus	0	0	0	7.24638e-05	0.000349753
Elusimicrobia	Procolobus gordonorum	0	0	0	0	0
Deltaproteobacteria	Papio cynocephalus	0	0	0	0	0
Deltaproteobacteria	Procolobus gordonorum	0	0	0.000416667	0.000163858	0.000271037
Opitutae	Papio cynocephalus	0	0	0.000416667	0.000404589	0.000674021
Opitutae	Procolobus gordonorum	0	0	0	0	0
Mollicutes	Papio cynocephalus	0	0	0.000416667	0.000960145	0.00466959
Mollicutes	Procolobus gordonorum	0	0	0	0	0
Bacilli	Papio cynocephalus	0	0	0.000833333	0.00157609	0.00439152
Bacilli	Procolobus gordonorum	0	0	0	0.00031367	0.00257639
Actinobacteria	Papio cynocephalus	0.000833333	0	0.0025	0.00169082	0.00253537
Actinobacteria	Procolobus gordonorum	0.000416667	0	0.000416667	0.000299625	0.000402156
Epsilonproteobacteria	Papio cynocephalus	0	0	0.000416667	0.00048913	0.00152082
Epsilonproteobacteria	Procolobus gordonorum	0.000833333	0.000416667	0.00208333	0.00146536	0.00179667
Betaproteobacteria	Papio cynocephalus	0.000833333	0.000416667	0.00166667	0.00120169	0.00133788
Betaproteobacteria	Procolobus gordonorum	0.000833333	0.000416667	0.00208333	0.00133427	0.00120693
Lentisphaeria	Papio cynocephalus	0.00166667	0.000833333	0.00458333	0.00425725	0.00561199
Lentisphaeria	Procolobus gordonorum	0	0	0	0	0
Chloroplast	Papio cynocephalus	0.000416667	0	0.000833333	0.00157609	0.00543261
Chloroplast	Procolobus gordonorum	0.000833333	0.000416667	0.0025	0.00213483	0.00305336
Fibrobacteria	Papio cynocephalus	0.00208333	0	0.005	0.00464976	0.00837966
Fibrobacteria	Procolobus gordonorum	0	0	0	0	0
Negativicutes	Papio cynocephalus	0.00166667	0.000833333	0.00416667	0.00460145	0.0085177
Negativicutes	Procolobus gordonorum	0	0	0.000416667	0.000191948	0.000344373
Erysipelotrichia	Papio cynocephalus	0.0025	0.000833333	0.00458333	0.00512077	0.0105179
Erysipelotrichia	Procolobus gordonorum	0	0	0	0	0
Alphaproteobacteria	Papio cynocephalus	0	0	0.000416667	0.000990338	0.00267762
Alphaproteobacteria	Procolobus gordonorum	0.0025	0.00125	0.00583333	0.0040309	0.00398505
Verrucomicrobiae	Papio cynocephalus	0	0	0	0	0
Verrucomicrobiae	Procolobus gordonorum	0.00333333	0	0.0104167	0.00796348	0.0110244
Spirochaetes	Papio cynocephalus	0.0516667	0.0104167	0.114583	0.070308	0.0688506
Spirochaetes	Procolobus gordonorum	0.02	0.01125	0.0358333	0.0253745	0.0192642
Gammaproteobacteria	Papio cynocephalus	0.143333	0.0370833	0.303333	0.206377	0.198545
Gammaproteobacteria	Procolobus gordonorum	0	0	0.000416667	0.000421348	0.00242509
Bacteroidia	Papio cynocephalus	0.0845833	0.0504167	0.120833	0.102512	0.0755617
Bacteroidia	Procolobus gordonorum	0.200833	0.1675	0.222917	0.198174	0.0408383
Clostridia	Papio cynocephalus	0.381667	0.267083	0.467917	0.370447	0.138953
Clostridia	Procolobus gordonorum	0.462083	0.41875	0.522083	0.466269	0.0634576

## Sheet: S3
Family	estimate	conf.low	conf.high	statistic	p.value	p.value.adj
Succinivibrionaceae	0.144575	0.100035	0.199546	6079.5	8.47539e-28	1.6527e-26
Lachnospiraceae	-0.147057	-0.163682	-0.131248	176	3.46868e-24	2.70557e-23
Ruminococcaceae	-0.0304633	-0.0521552	-0.00585888	2380.5	0.0156403	0.0174278
Spirochaetaceae	0.0478704	0.0229457	0.076225	4755	3.52327e-09	7.23197e-09
Clostridiaceae 1	0.0370493	0.0271547	0.0503469	6091	1.05283e-29	4.10605e-28
Peptostreptococcaceae	0.0233154	0.0133221	0.0282872	5970	1.19556e-26	1.16568e-25
Prevotellaceae	0.0491536	0.0371391	0.0687238	5868.5	1.02988e-22	5.73792e-22
Porphyromonadaceae	-0.0137988	-0.0170614	-0.0112499	863	9.8974e-15	3.21666e-14
Class	estimate	conf.low	conf.high	statistic	p.value	p.value.adj
Clostridia	-0.087511	-0.126217	-0.053825	1658	7.4189e-07	1.11283e-06
Gammaproteobacteria	0.144963	0.100023	0.199535	6073.5	2.56704e-27	5.39078e-26
Spirochaetes	0.029565	0.00831805	0.0541512	3998	0.00115436	0.0015151
Bacteroidia	-0.110851	-0.126665	-0.0949558	810.5	2.35292e-15	7.05877e-15
Erysipelotrichia	0.00284671	0.00205578	0.00334986	5740.5	7.64529e-27	8.02755e-26
Negativicutes	0.0012793	0.000859821	0.00170511	5380.5	1.89473e-17	7.95787e-17
Verrucomicrobiae	-0.00369753	-0.00538312	-0.00168753	1016.5	2.18377e-16	7.6432e-16
Alphaproteobacteria	-0.00207414	-0.00289389	-0.0012529	1046	5.44103e-13	1.42827e-12
Phylum	estimate	conf.low	conf.high	statistic	p.value	p.value.adj
Firmicutes	-0.088707	-0.127026	-0.0545758	1666	8.56413e-07	1.46814e-06
Proteobacteria	0.145814	0.114535	0.191654	5808	8.32011e-22	4.99207e-21
Bacteroidetes	-0.0808195	-0.0991179	-0.0571176	1511	4.61811e-08	9.23621e-08
Spirochaetes	0.029565	0.00831805	0.0541512	3998	0.00115436	0.00153915

## Sheet: S4
Family	Species	Median	Q1	Q3	Mean	SD
Unclassified	Papio cynocephalus	0.242917	0.157917	0.352083	0.264825	0.134764
Unclassified	Procolobus gordonorum	0.55625	0.5175	0.605833	0.559139	0.0643606
Hyphomicrobiaceae	Papio cynocephalus	0	0	0	4.83092e-05	0.000353959
Hyphomicrobiaceae	Procolobus gordonorum	0	0	0	4.68165e-06	4.41666e-05
Flammeovirgaceae	Papio cynocephalus	0	0	0	5.43478e-05	0.000310764
Flammeovirgaceae	Procolobus gordonorum	0	0	0	0	0
Phyllobacteriaceae	Papio cynocephalus	0	0	0	6.64251e-05	0.000209838
Phyllobacteriaceae	Procolobus gordonorum	0	0	0	4.68165e-06	4.41666e-05
Fusobacteriaceae	Papio cynocephalus	0	0	0	7.24638e-05	0.000349753
Fusobacteriaceae	Procolobus gordonorum	0	0	0	0	0
Elusimicrobiaceae	Papio cynocephalus	0	0	0	7.24638e-05	0.000349753
Elusimicrobiaceae	Procolobus gordonorum	0	0	0	0	0
Bacteroidaceae	Papio cynocephalus	0	0	0	0.000120773	0.00071136
Bacteroidaceae	Procolobus gordonorum	0	0	0	0	0
Nocardiaceae	Papio cynocephalus	0	0	0	0.000126812	0.000337477
Nocardiaceae	Procolobus gordonorum	0	0	0	0	0
Brachyspiraceae	Papio cynocephalus	0	0	0	0.000138889	0.000503595
Brachyspiraceae	Procolobus gordonorum	0	0	0	0	0
Lactobacillaceae	Papio cynocephalus	0	0	0	0.000199275	0.000578802
Lactobacillaceae	Procolobus gordonorum	0	0	0	0	0
Desulfovibrionaceae	Papio cynocephalus	0	0	0	0	0
Desulfovibrionaceae	Procolobus gordonorum	0	0	0.000416667	0.000163858	0.000271037
Streptococcaceae	Papio cynocephalus	0	0	0	0.000253623	0.00130441
Streptococcaceae	Procolobus gordonorum	0	0	0	0	0
Puniceicoccaceae	Papio cynocephalus	0	0	0.000416667	0.000283816	0.000555778
Puniceicoccaceae	Procolobus gordonorum	0	0	0	0	0
Bacillaceae 1	Papio cynocephalus	0	0	0	0	0
Bacillaceae 1	Procolobus gordonorum	0	0	0	0.000299625	0.00244493
Helicobacteraceae	Papio cynocephalus	0	0	0.000416667	0.000404589	0.00142373
Helicobacteraceae	Procolobus gordonorum	0	0	0	0	0
Oxalobacteraceae	Papio cynocephalus	0	0	0	6.03865e-06	5.01608e-05
Oxalobacteraceae	Procolobus gordonorum	0.000416667	0	0.000833333	0.00042603	0.000585822
Sutterellaceae	Papio cynocephalus	0.000416667	0	0.000833333	0.000603865	0.00101946
Sutterellaceae	Procolobus gordonorum	0	0	0	0	0
Anaeroplasmataceae	Papio cynocephalus	0	0	0.000416667	0.000833333	0.00445394
Anaeroplasmataceae	Procolobus gordonorum	0	0	0	0	0
Acidaminococcaceae	Papio cynocephalus	0	0	0.000833333	0.000863527	0.00196777
Acidaminococcaceae	Procolobus gordonorum	0	0	0	0	0
Rikenellaceae	Papio cynocephalus	0	0	0.000416667	0.000863527	0.00261121
Rikenellaceae	Procolobus gordonorum	0	0	0	4.68165e-06	4.41666e-05
Enterococcaceae	Papio cynocephalus	0	0	0	0.00105072	0.00418355
Enterococcaceae	Procolobus gordonorum	0	0	0	0	0
Pasteurellaceae	Papio cynocephalus	0.000416667	0	0.000833333	0.001093	0.00233318
Pasteurellaceae	Procolobus gordonorum	0	0	0	0	0
Coriobacteriaceae	Papio cynocephalus	0.000833333	0	0.00208333	0.00156401	0.00236179
Coriobacteriaceae	Procolobus gordonorum	0.000416667	0	0.000416667	0.000299625	0.000402156
Campylobacteraceae	Papio cynocephalus	0	0	0	8.45411e-05	0.00022117
Campylobacteraceae	Procolobus gordonorum	0.000833333	0.000416667	0.00208333	0.00146536	0.00179667
Clostridiales_Incertae Sedis XIII	Papio cynocephalus	0.00166667	0.000833333	0.00333333	0.00246981	0.00251052
Clostridiales_Incertae Sedis XIII	Procolobus gordonorum	0.000833333	0	0.00125	0.000758427	0.000720489
Victivallaceae	Papio cynocephalus	0.00166667	0.000416667	0.00416667	0.00357488	0.00465486
Victivallaceae	Procolobus gordonorum	0	0	0	0	0
Enterobacteriaceae	Papio cynocephalus	0	0	0.000833333	0.00327295	0.0195645
Enterobacteriaceae	Procolobus gordonorum	0	0	0	0.000271536	0.00242883
Veillonellaceae	Papio cynocephalus	0.00125	0.000416667	0.00333333	0.00373792	0.00779085
Veillonellaceae	Procolobus gordonorum	0	0	0.000416667	0.000191948	0.000344373
Chloroplast	Papio cynocephalus	0.000416667	0	0.000833333	0.00157609	0.00543261
Chloroplast	Procolobus gordonorum	0.000833333	0.000416667	0.0025	0.00213483	0.00305336
Fibrobacteraceae	Papio cynocephalus	0.00208333	0	0.005	0.00464976	0.00837966
Fibrobacteraceae	Procolobus gordonorum	0	0	0	0	0
Erysipelotrichaceae	Papio cynocephalus	0.0025	0.000833333	0.00458333	0.00512077	0.0105179
Erysipelotrichaceae	Procolobus gordonorum	0	0	0	0	0
Verrucomicrobiaceae	Papio cynocephalus	0	0	0	0	0
Verrucomicrobiaceae	Procolobus gordonorum	0.00333333	0	0.0104167	0.00796348	0.0110244
Peptostreptococcaceae	Papio cynocephalus	0.0195833	0.00625	0.0391667	0.0351027	0.0481104
Peptostreptococcaceae	Procolobus gordonorum	0	0	0.000416667	0.00031367	0.000882277
Porphyromonadaceae	Papio cynocephalus	0.0025	0.000416667	0.00791667	0.00942029	0.0183219
Porphyromonadaceae	Procolobus gordonorum	0.0191667	0.0133333	0.0283333	0.0215075	0.0108336
Clostridiaceae 1	Papio cynocephalus	0.0370833	0.0183333	0.114583	0.0739372	0.0842762
Clostridiaceae 1	Procolobus gordonorum	0	0	0	4.68165e-05	0.000132332
Spirochaetaceae	Papio cynocephalus	0.0516667	0.00791667	0.11375	0.0699457	0.0689431
Spirochaetaceae	Procolobus gordonorum	0.00708333	0.005	0.0108333	0.00839419	0.00611617
Prevotellaceae	Papio cynocephalus	0.0554167	0.0291667	0.11125	0.0844263	0.0769324
Prevotellaceae	Procolobus gordonorum	0.00625	0.00291667	0.0104167	0.00787921	0.00683027
Succinivibrionaceae	Papio cynocephalus	0.14125	0.0354167	0.3025	0.202011	0.193696
Succinivibrionaceae	Procolobus gordonorum	0	0	0.000416667	0.000149813	0.000253193
Lachnospiraceae	Papio cynocephalus	0.0670833	0.0458333	0.0870833	0.0722403	0.0439836
Lachnospiraceae	Procolobus gordonorum	0.213333	0.18125	0.254167	0.220707	0.0615028
Ruminococcaceae	Papio cynocephalus	0.121667	0.0908333	0.20875	0.154885	0.0995484
Ruminococcaceae	Procolobus gordonorum	0.162917	0.12875	0.195833	0.167875	0.0538395

## Sheet: S5
Family	Species	Median	Q1	Q3	Mean	SD
Unclassified	Papio cynocephalus	0.0345833	0.00854167	0.110208	0.102685	0.154961
Unclassified	Procolobus gordonorum	0.0679167	0.0339583	0.151458	0.0974314	0.0873115
Rhizopodaceae	Papio cynocephalus	0	0	0	1.32275e-05	0.00010499
Rhizopodaceae	Procolobus gordonorum	0	0	0	0	0
Incertae_sedis_40	Papio cynocephalus	0	0	0	5.29101e-05	0.000419961
Incertae_sedis_40	Procolobus gordonorum	0	0	0	0	0
Pleurotaceae	Papio cynocephalus	0	0	0	0	0
Pleurotaceae	Procolobus gordonorum	0	0	0	4.21941e-05	0.000375029
Syncephalastraceae	Papio cynocephalus	0	0	0	7.93651e-05	0.000629941
Syncephalastraceae	Procolobus gordonorum	0	0	0	0	0
Togniniaceae	Papio cynocephalus	0	0	0	0	0
Togniniaceae	Procolobus gordonorum	0	0	0	6.85654e-05	0.000609423
Diatrypaceae	Papio cynocephalus	0	0	0	0	0
Diatrypaceae	Procolobus gordonorum	0	0	0	7.38397e-05	0.000656301
Caliciaceae	Papio cynocephalus	0	0	0	0	0
Caliciaceae	Procolobus gordonorum	0	0	0	8.43882e-05	0.000750059
Ophiostomataceae	Papio cynocephalus	0	0	0	0.000119048	0.000944911
Ophiostomataceae	Procolobus gordonorum	0	0	0	0	0
Orbiliomycetes_unidentified_1	Papio cynocephalus	0	0	0	0	0
Orbiliomycetes_unidentified_1	Procolobus gordonorum	0	0	0	0.000110759	0.000984452
Magnaporthaceae	Papio cynocephalus	0	0	0	0	0
Magnaporthaceae	Procolobus gordonorum	0	0	0	0.000116034	0.00103133
Tubeufiaceae	Papio cynocephalus	0	0	0	0	0
Tubeufiaceae	Procolobus gordonorum	0	0	0	0.000126582	0.00112509
Schizoporaceae	Papio cynocephalus	0	0	0	0	0
Schizoporaceae	Procolobus gordonorum	0	0	0	0.000126582	0.00112509
Polyporales_unidentified	Papio cynocephalus	0	0	0	0	0
Polyporales_unidentified	Procolobus gordonorum	0	0	0	0.000131857	0.00117197
Geastraceae	Papio cynocephalus	0	0	0	0	0
Geastraceae	Procolobus gordonorum	0	0	0	0.000131857	0.00117197
Incertae_sedis_46	Papio cynocephalus	0	0	0	0	0
Incertae_sedis_46	Procolobus gordonorum	0	0	0	0.000158228	0.00140636
Auriculariales_unidentified	Papio cynocephalus	0	0	0	0	0
Auriculariales_unidentified	Procolobus gordonorum	0	0	0	0.000174051	0.001547
Sporormiaceae	Papio cynocephalus	0	0	0	0	0
Sporormiaceae	Procolobus gordonorum	0	0	0	0.000184599	0.00164075
Ascosphaeraceae	Papio cynocephalus	0	0	0	0.000231481	0.00183733
Ascosphaeraceae	Procolobus gordonorum	0	0	0	0	0
Marasmiaceae	Papio cynocephalus	0	0	0	0.00026455	0.0020998
Marasmiaceae	Procolobus gordonorum	0	0	0	0	0
Incertae_sedis_28	Papio cynocephalus	0	0	0	0.00026455	0.0020998
Incertae_sedis_28	Procolobus gordonorum	0	0	0	0	0
Massarinaceae	Papio cynocephalus	0	0	0	0	0
Massarinaceae	Procolobus gordonorum	0	0	0	0.000237342	0.00210954
Clavicipitaceae	Papio cynocephalus	0	0	0	0.000297619	0.00236228
Clavicipitaceae	Procolobus gordonorum	0	0	0	0	0
Incertae_sedis_20	Papio cynocephalus	0	0	0	6.61376e-06	5.24951e-05
Incertae_sedis_20	Procolobus gordonorum	0	0	0	0.000242616	0.00215642
Corticiaceae	Papio cynocephalus	0	0	0	0	0
Corticiaceae	Procolobus gordonorum	0	0	0	0.000263713	0.00234393
Trichosporonaceae	Papio cynocephalus	0	0	0	0.00037037	0.00293972
Trichosporonaceae	Procolobus gordonorum	0	0	0	0	0
Rutstroemiaceae	Papio cynocephalus	0	0	0	0	0
Rutstroemiaceae	Procolobus gordonorum	0	0	0	0.000300633	0.00267208
Mycenaceae	Papio cynocephalus	0	0	0	0	0
Mycenaceae	Procolobus gordonorum	0	0	0	0.000300633	0.00267208
Meruliaceae	Papio cynocephalus	0	0	0	0	0
Meruliaceae	Procolobus gordonorum	0	0	0	0.000300633	0.00196109
Venturiaceae_1	Papio cynocephalus	0	0	0	0.000145503	0.00115489
Venturiaceae_1	Procolobus gordonorum	0	0	0	0.00021097	0.00187515
Halosphaeriaceae	Papio cynocephalus	0	0	0	0	0
Halosphaeriaceae	Procolobus gordonorum	0	0	0	0.000342827	0.00304711
Parmeliaceae	Papio cynocephalus	0	0	0	0.000469577	0.00372715
Parmeliaceae	Procolobus gordonorum	0	0	0	0	0
Russulaceae	Papio cynocephalus	0	0	0	0.000218254	0.00173234
Russulaceae	Procolobus gordonorum	0	0	0	0.000263713	0.00234393
Incertae_sedis_2	Papio cynocephalus	0	0	0	0.000562169	0.00446208
Incertae_sedis_2	Procolobus gordonorum	0	0	0	0	0
Phanerochaetaceae	Papio cynocephalus	0	0	0	0	0
Phanerochaetaceae	Procolobus gordonorum	0	0	0	0.000474684	0.00421908
Ascobolaceae	Papio cynocephalus	0	0	0	0	0
Ascobolaceae	Procolobus gordonorum	0	0	0	0.000495781	0.00440659
Plectosphaerellaceae	Papio cynocephalus	0	0	0	0.000661376	0.00524951
Plectosphaerellaceae	Procolobus gordonorum	0	0	0	0	0
Helotiales_unidentified	Papio cynocephalus	0	0	0	0.000145503	0.00115489
Helotiales_unidentified	Procolobus gordonorum	0	0	0	0.000416667	0.00370341
Hydnodontaceae	Papio cynocephalus	0	0	0	0	0
Hydnodontaceae	Procolobus gordonorum	0	0	0	0.000537975	0.00478162
Sebacinales_unidentified	Papio cynocephalus	0	0	0	0	0
Sebacinales_unidentified	Procolobus gordonorum	0	0	0	0.000543249	0.0048285
Saccharomycodaceae	Papio cynocephalus	0	0	0	0.000687831	0.00333766
Saccharomycodaceae	Procolobus gordonorum	0	0	0	0	0
Saccharomycetales_unidentified	Papio cynocephalus	0	0	0	0.000449735	0.00326484
Saccharomycetales_unidentified	Procolobus gordonorum	0	0	0	0.000263713	0.00234393
Strophariaceae	Papio cynocephalus	0	0	0	0	0
Strophariaceae	Procolobus gordonorum	0	0	0	0.000627637	0.00512524
Aplosporellaceae	Papio cynocephalus	0	0	0	0	0
Aplosporellaceae	Procolobus gordonorum	0	0	0	0.000669831	0.00512939
Chaetosphaeriaceae	Papio cynocephalus	0	0	0	3.30688e-05	0.000262475
Chaetosphaeriaceae	Procolobus gordonorum	0	0	0	0.000648734	0.00576608
Entolomataceae	Papio cynocephalus	0	0	0	0	0
Entolomataceae	Procolobus gordonorum	0	0	0	0.000685654	0.00609423
Hypocreaceae	Papio cynocephalus	0	0	0	0.000601852	0.00409671
Hypocreaceae	Procolobus gordonorum	0	0	0	0.00021097	0.00150804
Micropeltidaceae	Papio cynocephalus	0	0	0	0.000119048	0.000944911
Micropeltidaceae	Procolobus gordonorum	0	0	0	0.000611814	0.00543792
Trechisporales_unidentified	Papio cynocephalus	0	0	0	0	0
Trechisporales_unidentified	Procolobus gordonorum	0	0	0	0.000733122	0.00651613
Chaetothyriaceae	Papio cynocephalus	0	0	0	6.61376e-06	5.24951e-05
Chaetothyriaceae	Procolobus gordonorum	0	0	0	0.000733122	0.00449072
Incertae_sedis_25	Papio cynocephalus	0	0	0	0.000992063	0.0047604
Incertae_sedis_25	Procolobus gordonorum	0	0	0	0	0
Agaricomycetes_unidentified_1	Papio cynocephalus	0	0	0	0	0
Agaricomycetes_unidentified_1	Procolobus gordonorum	0	0	0	0.000791139	0.00527536
Hymenochaetaceae	Papio cynocephalus	0	0	0	0	0
Hymenochaetaceae	Procolobus gordonorum	0	0	0	0.000833333	0.00740683
Mucoraceae	Papio cynocephalus	0	0	0	0.00106481	0.00845171
Mucoraceae	Procolobus gordonorum	0	0	0	0	0
Filobasidiaceae	Papio cynocephalus	0	0	0	0.0011045	0.0069497
Filobasidiaceae	Procolobus gordonorum	0	0	0	0	0
Patellariaceae	Papio cynocephalus	0	0	0	0	0
Patellariaceae	Procolobus gordonorum	0	0	0	0.000886076	0.0051549
Pezizaceae	Papio cynocephalus	0	0	0	0	0
Pezizaceae	Procolobus gordonorum	0	0	0	0.000912447	0.00811001
Sarcoscyphaceae	Papio cynocephalus	0	0	0	0	0
Sarcoscyphaceae	Procolobus gordonorum	0	0	0	0.000991561	0.00763684
Sordariales_unidentified	Papio cynocephalus	0	0	0	0	0
Sordariales_unidentified	Procolobus gordonorum	0	0	0	0.00102321	0.008157
Lasiosphaeriaceae	Papio cynocephalus	0	0	0	0.000132275	0.000862479
Lasiosphaeriaceae	Procolobus gordonorum	0	0	0	0.000917722	0.00614237
Pichiaceae	Papio cynocephalus	0	0	0	0.0012963	0.010289
Pichiaceae	Procolobus gordonorum	0	0	0	0	0
Cucurbitariaceae	Papio cynocephalus	0	0	0	0.000165344	0.00131238
Cucurbitariaceae	Procolobus gordonorum	0	0	0	0.000922996	0.00611233
Lophiostomataceae	Papio cynocephalus	0	0	0	0.000251323	0.00158669
Lophiostomataceae	Procolobus gordonorum	0	0	0	0.00106013	0.00942261
Coniochaetaceae	Papio cynocephalus	0	0	0	0	0
Coniochaetaceae	Procolobus gordonorum	0	0	0	0.00127637	0.00801734
Helotiaceae	Papio cynocephalus	0	0	0	0	0
Helotiaceae	Procolobus gordonorum	0	0	0	0.00128165	0.0113915
Elsinoaceae	Papio cynocephalus	0	0	0	0.00125661	0.00901589
Elsinoaceae	Procolobus gordonorum	0	0	0	0.000305907	0.00195173
Botryosphaeriales_unidentified	Papio cynocephalus	0	0	0	0.000555556	0.00440959
Botryosphaeriales_unidentified	Procolobus gordonorum	0	0	0	0.00101266	0.00513731
Microascaceae	Papio cynocephalus	0	0	0	0.00119048	0.00666955
Microascaceae	Procolobus gordonorum	0	0	0	0.000543249	0.0048285
Trichomonascaceae	Papio cynocephalus	0	0	0	0.00203042	0.0157982
Trichomonascaceae	Procolobus gordonorum	0	0	0	0	0
Orbiliaceae	Papio cynocephalus	0	0	0	0.00124339	0.00986907
Orbiliaceae	Procolobus gordonorum	0	0	0	0.000743671	0.00527497
Chaetomiaceae	Papio cynocephalus	0	0	0	0.00145503	0.00796458
Chaetomiaceae	Procolobus gordonorum	0	0	0	0.00068038	0.00427799
Glomerellaceae	Papio cynocephalus	0	0	0	0	0
Glomerellaceae	Procolobus gordonorum	0	0	0	0.00189873	0.00835301
Diaporthaceae	Papio cynocephalus	0	0	0	0	0
Diaporthaceae	Procolobus gordonorum	0	0	0	0.00191983	0.0131356
Phaeosphaeriaceae	Papio cynocephalus	0	0	0	0.00172619	0.00958358
Phaeosphaeriaceae	Procolobus gordonorum	0	0	0	0.000622363	0.00417833
Capnodiales_unidentified	Papio cynocephalus	0	0	0	0	0
Capnodiales_unidentified	Procolobus gordonorum	0	0	0	0.00205169	0.0091785
Incertae_sedis_45	Papio cynocephalus	0	0	0	0	0
Incertae_sedis_45	Procolobus gordonorum	0	0	0	0.00214662	0.0144564
Dothideomycetes_unidentified_1	Papio cynocephalus	0	0	0	0.000720899	0.00359538
Dothideomycetes_unidentified_1	Procolobus gordonorum	0	0	0	0.00191456	0.0069352
Diaporthales_unidentified	Papio cynocephalus	0	0	0	0	0
Diaporthales_unidentified	Procolobus gordonorum	0	0	0	0.00259494	0.0136493
Apiosporaceae	Papio cynocephalus	0	0	0	0.00181217	0.0143836
Apiosporaceae	Procolobus gordonorum	0	0	0	0.00114979	0.0102195
Bionectriaceae	Papio cynocephalus	0	0	0	0	0
Bionectriaceae	Procolobus gordonorum	0	0	0	0.00265295	0.0122678
Polyporaceae	Papio cynocephalus	0	0	0	0.00332672	0.026405
Polyporaceae	Procolobus gordonorum	0	0	0	5.27426e-06	4.68787e-05
Bolbitiaceae	Papio cynocephalus	0	0	0	0	0
Bolbitiaceae	Procolobus gordonorum	0	0	0	0.0026635	0.0142785
Agaricales_unidentified	Papio cynocephalus	0	0	0	0.000297619	0.00236228
Agaricales_unidentified	Procolobus gordonorum	0	0	0	0.00247363	0.0165743
Annulatascaceae	Papio cynocephalus	0	0	0	0.00154101	0.00956422
Annulatascaceae	Procolobus gordonorum	0	0	0	0.00151899	0.0135011
Incertae_sedis_42	Papio cynocephalus	0	0	0	0.000171958	0.00136487
Incertae_sedis_42	Procolobus gordonorum	0	0	0	0.00264241	0.0111514
Montagnulaceae	Papio cynocephalus	0	0	0	0.00258598	0.0124522
Montagnulaceae	Procolobus gordonorum	0	0	0	0.000849156	0.00624695
Agaricaceae	Papio cynocephalus	0	0	0	0.00111111	0.00744341
Agaricaceae	Procolobus gordonorum	0	0	0	0.00206224	0.00970241
Hypocreales_unidentified	Papio cynocephalus	0	0	0	0.00213624	0.0130717
Hypocreales_unidentified	Procolobus gordonorum	0	0	0	0.00134494	0.00811519
Ramalinaceae	Papio cynocephalus	0	0	0	0	0
Ramalinaceae	Procolobus gordonorum	0	0	0	0.0030538	0.0238024
Chaetothyriales_unidentified	Papio cynocephalus	0	0	0	0.00253968	0.0201581
Chaetothyriales_unidentified	Procolobus gordonorum	0	0	0	0.00135549	0.00501221
Capnodiaceae	Papio cynocephalus	0	0	0	0.00451058	0.0226042
Capnodiaceae	Procolobus gordonorum	0	0	0	0	0
Psathyrellaceae	Papio cynocephalus	0	0	0	0.000330688	0.00184703
Psathyrellaceae	Procolobus gordonorum	0	0	0	0.00333861	0.0131306
Ceratocystidaceae	Papio cynocephalus	0	0	0	0.00503307	0.0312277
Ceratocystidaceae	Procolobus gordonorum	0	0	0	0	0
Pyronemataceae	Papio cynocephalus	0	0	0	0.000509259	0.00404212
Pyronemataceae	Procolobus gordonorum	0	0	0	0.00371308	0.0283691
Leptosphaeriaceae	Papio cynocephalus	0	0	0	0.00503968	0.0281135
Leptosphaeriaceae	Procolobus gordonorum	0	0	0	0.000121308	0.00107821
Ganodermataceae	Papio cynocephalus	0	0	0	0.00172619	0.00852365
Ganodermataceae	Procolobus gordonorum	0	0	0	0.00310654	0.0120194
Tremellomycetes_unidentified_1	Papio cynocephalus	0	0	0	0.00576058	0.0357295
Tremellomycetes_unidentified_1	Procolobus gordonorum	0	0	0	0	0
Sordariaceae	Papio cynocephalus	0	0	0	0.00277116	0.0214165
Sordariaceae	Procolobus gordonorum	0	0	0	0.00312236	0.0117563
Incertae_sedis_3	Papio cynocephalus	0	0	0	0.00540344	0.020589
Incertae_sedis_3	Procolobus gordonorum	0	0	0	0.00126582	0.0056399
Incertae_sedis_12	Papio cynocephalus	0	0	0	0.00464947	0.0136164
Incertae_sedis_12	Procolobus gordonorum	0	0	0	0.00254219	0.0160018
Mycosphaerellaceae	Papio cynocephalus	0	0	0	0.00098545	0.00551467
Mycosphaerellaceae	Procolobus gordonorum	0	0	0	0.00594937	0.0167729
Herpotrichiellaceae	Papio cynocephalus	0	0	0	0.00615741	0.024719
Herpotrichiellaceae	Procolobus gordonorum	0	0	0	0.00208333	0.0159144
Eremotheciaceae	Papio cynocephalus	0	0	0	0.0112897	0.046169
Eremotheciaceae	Procolobus gordonorum	0	0	0	8.43882e-05	0.000750059
Pleosporaceae	Papio cynocephalus	0	0	0	0.00536376	0.0201689
Pleosporaceae	Procolobus gordonorum	0	0	0	0.00514768	0.0277844
Incertae_sedis_16	Papio cynocephalus	0	0	0	0.00340608	0.0165915
Incertae_sedis_16	Procolobus gordonorum	0	0	0	0.00751582	0.0213275
Pleosporales_unidentified	Papio cynocephalus	0	0	0	0.0100595	0.0467015
Pleosporales_unidentified	Procolobus gordonorum	0	0	0	0.00294304	0.0120992
Incertae_sedis_11	Papio cynocephalus	0	0	0.0116667	0.0137302	0.030935
Incertae_sedis_11	Procolobus gordonorum	0	0	0	0.000585443	0.00520353
Dothioraceae	Papio cynocephalus	0	0	0	0.000707672	0.00425553
Dothioraceae	Procolobus gordonorum	0	0	0.003125	0.0111762	0.0268836
Teratosphaeriaceae	Papio cynocephalus	0	0	0	0.00222884	0.0124432
Teratosphaeriaceae	Procolobus gordonorum	0	0	0	0.0101477	0.0278829
Nectriaceae	Papio cynocephalus	0	0	0	0.00212302	0.00867405
Nectriaceae	Procolobus gordonorum	0	0	0.008125	0.0115981	0.0340277
Ceratobasidiaceae	Papio cynocephalus	0	0	0	0	0
Ceratobasidiaceae	Procolobus gordonorum	0	0	0	0.0133333	0.0803345
Hysterangiales_unidentified	Papio cynocephalus	0	0	0	0.0211243	0.114697
Hysterangiales_unidentified	Procolobus gordonorum	0	0	0	0	0
Xylariales_unidentified	Papio cynocephalus	0	0	0	0.0119775	0.0786515
Xylariales_unidentified	Procolobus gordonorum	0	0	0	0.0128112	0.0320323
Incertae_sedis_13	Papio cynocephalus	0	0	0	0.0213558	0.0638361
Incertae_sedis_13	Procolobus gordonorum	0	0	0.00458333	0.0121203	0.024828
Xylariaceae	Papio cynocephalus	0	0	0	0.00371693	0.0167487
Xylariaceae	Procolobus gordonorum	0	0	0.04125	0.0277637	0.0508329
Ascomycota_unidentified_1	Papio cynocephalus	0	0	0.0152083	0.0113161	0.02362
Ascomycota_unidentified_1	Procolobus gordonorum	0	0	0.0258333	0.0239715	0.0433149
Trichocomaceae	Papio cynocephalus	0	0	0.00645833	0.0166336	0.045564
Trichocomaceae	Procolobus gordonorum	0	0	0.0233333	0.0248945	0.0540646
Davidiellaceae	Papio cynocephalus	0	0	0.019375	0.0263823	0.061366
Davidiellaceae	Procolobus gordonorum	0	0	0.0408333	0.0323101	0.05984
Amphisphaeriaceae	Papio cynocephalus	0	0	0.000208333	0.00965608	0.0303615
Amphisphaeriaceae	Procolobus gordonorum	0.0445833	0	0.10375	0.0633914	0.0728235
Botryosphaeriaceae	Papio cynocephalus	0	0	0.000416667	0.0147421	0.0513225
Botryosphaeriaceae	Procolobus gordonorum	0.0345833	0	0.0741667	0.0631646	0.091356
Incertae_sedis_26	Papio cynocephalus	0.00125	0	0.0414583	0.0489815	0.0919698
Incertae_sedis_26	Procolobus gordonorum	0.04375	0.000625	0.0802083	0.0566192	0.0632705
Sordariomycetes_unidentified_1	Papio cynocephalus	0.00125	0	0.05625	0.0481878	0.0885656
Sordariomycetes_unidentified_1	Procolobus gordonorum	0.0720833	0.0377083	0.136458	0.0984652	0.0970528
Fungi_unidentified_1_1	Papio cynocephalus	0.000416667	0	0.01625	0.0370569	0.110656
Fungi_unidentified_1_1	Procolobus gordonorum	0.29625	0.175833	0.501875	0.338513	0.19491
Saccharomycetaceae	Papio cynocephalus	0.53125	0.134167	0.863333	0.49789	0.360366
Saccharomycetaceae	Procolobus gordonorum	0	0	0	2.1097e-05	9.19366e-05

## Sheet: S6
Phylum	Species	Median	Q1	Q3	Mean	SD
Unclassified	Papio cynocephalus	0.00875	0.00104167	0.044375	0.0540741	0.117233
Unclassified	Procolobus gordonorum	0.000833333	0	0.020625	0.0128059	0.020203
Zygomycota	Papio cynocephalus	0	0	0	0.00115741	0.00846385
Zygomycota	Procolobus gordonorum	0	0	0	0.00024789	0.0022033
Basidiomycota	Papio cynocephalus	0	0	0.0379167	0.0441931	0.120364
Basidiomycota	Procolobus gordonorum	0.02625	0	0.05875	0.0465612	0.087443
Fungi_unidentified	Papio cynocephalus	0.000416667	0	0.01625	0.0370569	0.110656
Fungi_unidentified	Procolobus gordonorum	0.29625	0.175833	0.501875	0.338513	0.19491
Ascomycota	Papio cynocephalus	0.955833	0.833333	0.986875	0.863519	0.207706
Ascomycota	Procolobus gordonorum	0.6425	0.461042	0.762083	0.601872	0.187024

## Sheet: S7
Class	Species	Median	Q1	Q3	Mean	SD
Unclassified	Papio cynocephalus	0.0216667	0.00125	0.0541667	0.0687897	0.12923
Unclassified	Procolobus gordonorum	0.0179167	0	0.0460417	0.0329852	0.0432021
Microbotryomycetes	Papio cynocephalus	0	0	0	0.000992063	0.0047604
Microbotryomycetes	Procolobus gordonorum	0	0	0	0	0
Incertae_sedis_10	Papio cynocephalus	0	0	0	0.00115741	0.00846385
Incertae_sedis_10	Procolobus gordonorum	0	0	0	0.00024789	0.0022033
Orbiliomycetes	Papio cynocephalus	0	0	0	0.00124339	0.00986907
Orbiliomycetes	Procolobus gordonorum	0	0	0	0.00085443	0.00535047
Exobasidiomycetes	Papio cynocephalus	0	0	0	0	0
Exobasidiomycetes	Procolobus gordonorum	0	0	0	0.00214662	0.0144564
Leotiomycetes	Papio cynocephalus	0	0	0	0.00250661	0.0149121
Leotiomycetes	Procolobus gordonorum	0	0	0	0.00264241	0.0141177
Pezizomycetes	Papio cynocephalus	0	0	0	0.000509259	0.00404212
Pezizomycetes	Procolobus gordonorum	0	0	0	0.00611287	0.0342978
Lecanoromycetes	Papio cynocephalus	0	0	0	0.000634921	0.00393144
Lecanoromycetes	Procolobus gordonorum	0	0	0	0.00717827	0.0355792
Incertae_sedis_14	Papio cynocephalus	0	0	0	0.00340608	0.0165915
Incertae_sedis_14	Procolobus gordonorum	0	0	0	0.00751582	0.0213275
Tremellomycetes	Papio cynocephalus	0	0	0.003125	0.0119511	0.0394973
Tremellomycetes	Procolobus gordonorum	0	0	0	0.00254219	0.0160018
Ascomycota_unidentified	Papio cynocephalus	0	0	0.0152083	0.0113161	0.02362
Ascomycota_unidentified	Procolobus gordonorum	0	0	0.0258333	0.0239715	0.0433149
Agaricomycetes	Papio cynocephalus	0	0	0.000625	0.0299603	0.116823
Agaricomycetes	Procolobus gordonorum	0.0133333	0	0.050625	0.0397785	0.0867765
Eurotiomycetes	Papio cynocephalus	0	0	0.0158333	0.0261905	0.0682818
Eurotiomycetes	Procolobus gordonorum	0.0158333	0	0.0652083	0.046461	0.0648854
Dothideomycetes	Papio cynocephalus	0.0433333	0	0.167292	0.11707	0.159194
Dothideomycetes	Procolobus gordonorum	0.154167	0.099375	0.228125	0.168196	0.125269
Fungi_unidentified_1	Papio cynocephalus	0.000416667	0	0.01625	0.0370569	0.110656
Fungi_unidentified_1	Procolobus gordonorum	0.29625	0.175833	0.501875	0.338513	0.19491
Saccharomycetes	Papio cynocephalus	0.570833	0.175833	0.884167	0.530212	0.357301
Saccharomycetes	Procolobus gordonorum	0	0	0	0.000954641	0.00571349
Sordariomycetes	Papio cynocephalus	0.0904167	0.0175	0.237292	0.157004	0.182006
Sordariomycetes	Procolobus gordonorum	0.268333	0.2075	0.417083	0.3199	0.163648

## Sheet: S8
Family	estimate	conf.low	conf.high	statistic	p.value	p.value.adj
Saccharomycetaceae	0.534938	0.379631	0.69786	4571	5.55367e-21	5.54617e-19
Fungi_unidentified_1_1	-0.277573	-0.332088	-0.218347	229	9.09208e-21	5.54617e-19
Sordariomycetes_unidentified_1	-0.046605	-0.0629859	-0.0300404	1416.5	8.11372e-06	0.000141411
Botryosphaeriaceae	-0.026256	-0.0437906	-0.00336793	1342.5	4.19536e-07	1.02367e-05
Davidiellaceae	-5.37941e-05	-3.78933e-05	1.51169e-05	2218.5	0.222019	0.49253
Incertae_sedis_26	-0.0178801	-0.0359219	-2.79617e-05	1799.5	0.00384132	0.0520712
Trichocomaceae	-4.04925e-05	-3.9785e-05	5.90773e-06	2436	0.799947	0.87137
Amphisphaeriaceae	-0.0345996	-0.0553662	-0.0128511	1235.5	2.84508e-08	1.157e-06
Class	estimate	conf.low	conf.high	statistic	p.value	p.value.adj
Saccharomycetes	0.577074	0.40709	0.757887	4737.5	4.08382e-23	6.53411e-22
Fungi_unidentified_1	-0.277573	-0.332088	-0.218347	229	9.09208e-21	7.27366e-20
Sordariomycetes	-0.177413	-0.2187	-0.131642	1086	8.53005e-09	4.54936e-08
Agaricomycetes	-0.000415084	-0.0195168	-2.93164e-05	1679	0.000232278	0.000929111
Dothideomycetes	-0.0745381	-0.111243	-0.030383	1657.5	0.000627232	0.00167262
Eurotiomycetes	-3.68598e-05	-0.0212437	-5.60576e-05	1979	0.0263263	0.0526527
Tremellomycetes	5.31007e-05	5.50311e-05	4.41627e-05	3025.5	0.000360211	0.00115268
Ascomycota_unidentified	-5.18908e-05	-9.46088e-05	5.4919e-05	2275.5	0.312184	0.416245
Phylum	estimate	conf.low	conf.high	statistic	p.value	p.value.adj
Ascomycota	0.273784	0.217479	0.326219	4335	3.44292e-14	6.88584e-14
Fungi_unidentified	-0.277573	-0.332088	-0.218347	229	9.09208e-21	3.63683e-20
Basidiomycota	-0.00380563	-0.020026	-4.80973e-06	1963.5	0.0251015	0.0334686
Zygomycota	1.00649e-05	-8.40126e-06	2.76486e-05	2536	0.438493	0.438493

## Sheet: S9
Marker	Species	Median	Q1	Q3	Mean	SD
16S	Papio cynocephalus	51.3605	47.3262	56.7816	52.2146	6.73416
16S	Procolobus gordonorum	84.9315	83.821	86.3198	85.0505	1.60622
ITS	Papio cynocephalus	22.2222	10.7955	31.5341	23.6795	17.1319
ITS	Procolobus gordonorum	11.1111	6.9697	17.1573	12.298	7.73066

## Sheet: S10
Forest	SV_16S	SV_ITS	sim.score	p.values	q.values	Taxonomy_16S	Taxonomy_ITS
Magombera	DENOVO3014	DENOVO2411	0.613984	2.10044e-06	0.0156032	Bacteria;Firmicutes;Clostridia;Clostridiales	Fungi;Ascomycota;Sordariomycetes;Xylariales;Amphisphaeriaceae;Pestalotiopsis
Magombera	DENOVO318	DENOVO2159	0.638962	7.41307e-06	0.0344175	Bacteria;Bacteroidetes;Bacteroidia;Bacteroidales	Fungi;Fungi_unidentified;Fungi_unidentified_1;Fungi_unidentified_1;Fungi_unidentified_1_1;Fungi_unidentified_1_1
Magombera	DENOVO371	DENOVO862	0.592807	2.01449e-06	0.0156032	Bacteria;Firmicutes;Clostridia;Clostridiales;Lachnospiraceae	Fungi;Fungi_unidentified;Fungi_unidentified_1;Fungi_unidentified_1;Fungi_unidentified_1_1;Fungi_unidentified_1_1
Magombera	DENOVO608	DENOVO10	0.741969	6.073e-06	0.0322238	Bacteria;Firmicutes;Clostridia;Clostridiales;Lachnospiraceae;Roseburia	Fungi;Fungi_unidentified;Fungi_unidentified_1;Fungi_unidentified_1;Fungi_unidentified_1_1;Fungi_unidentified_1_1
Magombera	DENOVO687	DENOVO529	0.664336	1.41159e-06	0.0156032	Bacteria;Firmicutes;Clostridia;Clostridiales;Lachnospiraceae;Lachnobacterium	Fungi;Fungi_unidentified;Fungi_unidentified_1;Fungi_unidentified_1;Fungi_unidentified_1_1;Fungi_unidentified_1_1
Magombera	DENOVO1471	DENOVO529	0.798074	5.59222e-08	0.00207709	Bacteria;Firmicutes;Clostridia;Clostridiales	Fungi;Fungi_unidentified;Fungi_unidentified_1;Fungi_unidentified_1;Fungi_unidentified_1_1;Fungi_unidentified_1_1
Magombera	DENOVO318	DENOVO529	0.664865	1.97435e-07	0.00366662	Bacteria;Bacteroidetes;Bacteroidia;Bacteroidales	Fungi;Fungi_unidentified;Fungi_unidentified_1;Fungi_unidentified_1;Fungi_unidentified_1_1;Fungi_unidentified_1_1
Magombera	DENOVO318	DENOVO664	0.63459	6.06912e-06	0.0322238	Bacteria;Bacteroidetes;Bacteroidia;Bacteroidales	Fungi;Fungi_unidentified;Fungi_unidentified_1;Fungi_unidentified_1;Fungi_unidentified_1_1;Fungi_unidentified_1_1
Mwanihana	DENOVO706	DENOVO1375	0.644024	9.88237e-06	0.0256981	Bacteria;Firmicutes;Clostridia;Clostridiales	Fungi;Ascomycota;Sordariomycetes;Sordariomycetes_unidentified;Sordariomycetes_unidentified_1;Sordariomycetes_unidentified_1
Mwanihana	DENOVO435	DENOVO37	0.659089	2.29995e-05	0.042361	Bacteria;Firmicutes;Clostridia;Clostridiales;Ruminococcaceae	Fungi;Ascomycota;Sordariomycetes;Sordariomycetes_unidentified;Sordariomycetes_unidentified_1;Sordariomycetes_unidentified_1
Mwanihana	DENOVO175	DENOVO37	0.717823	2.05966e-05	0.042361	Bacteria;Firmicutes;Clostridia;Clostridiales;Ruminococcaceae	Fungi;Ascomycota;Sordariomycetes;Sordariomycetes_unidentified;Sordariomycetes_unidentified_1;Sordariomycetes_unidentified_1
Mwanihana	DENOVO867	DENOVO37	0.800847	5.42522e-08	0.00105808	Bacteria;Firmicutes;Clostridia;Clostridiales;Ruminococcaceae;Pseudoflavonifractor	Fungi;Ascomycota;Sordariomycetes;Sordariomycetes_unidentified;Sordariomycetes_unidentified_1;Sordariomycetes_unidentified_1
Mwanihana	DENOVO1200	DENOVO2088	0.695489	1.67248e-08	0.000652366	Bacteria;Firmicutes	Fungi;Ascomycota;Dothideomycetes;Botryosphaeriales;Botryosphaeriaceae;Lasiodiplodia
Mwanihana	DENOVO1075	DENOVO15	0.751721	2.71566e-07	0.00264817	Bacteria;Firmicutes;Clostridia;Clostridiales;Ruminococcaceae	Fungi;Ascomycota;Dothideomycetes;Capnodiales;Davidiellaceae;Davidiella
Mwanihana	DENOVO1732	DENOVO1564	0.552932	2.04839e-05	0.042361	Bacteria	Fungi
Mwanihana	DENOVO252	DENOVO1673	0.797833	1.14248e-06	0.00745991	Bacteria;Spirochaetes;Spirochaetes;Spirochaetales	Fungi;Fungi_unidentified;Fungi_unidentified_1;Fungi_unidentified_1;Fungi_unidentified_1_1;Fungi_unidentified_1_1
Mwanihana	DENOVO4902	DENOVO1494	0.670929	3.63953e-06	0.0141964	Bacteria	Fungi;Fungi_unidentified;Fungi_unidentified_1;Fungi_unidentified_1;Fungi_unidentified_1_1;Fungi_unidentified_1_1
Mwanihana	DENOVO1072	DENOVO2044	0.618205	6.08224e-06	0.0215676	Bacteria;Bacteroidetes;Bacteroidia;Bacteroidales	Fungi;Fungi_unidentified;Fungi_unidentified_1;Fungi_unidentified_1;Fungi_unidentified_1_1;Fungi_unidentified_1_1
Mwanihana	DENOVO4902	DENOVO529	0.73595	1.19697e-07	0.0015563	Bacteria	Fungi;Fungi_unidentified;Fungi_unidentified_1;Fungi_unidentified_1;Fungi_unidentified_1_1;Fungi_unidentified_1_1
Mwanihana	DENOVO4902	DENOVO664	0.635677	2.17336e-05	0.042361	Bacteria	Fungi;Fungi_unidentified;Fungi_unidentified_1;Fungi_unidentified_1;Fungi_unidentified_1_1;Fungi_unidentified_1_1
Mwanihana	DENOVO2237	DENOVO2229	0.609231	2.65546e-05	0.0450342	Bacteria;Firmicutes;Clostridia;Clostridiales	Fungi;Fungi_unidentified;Fungi_unidentified_1;Fungi_unidentified_1;Fungi_unidentified_1_1;Fungi_unidentified_1_1
Mwanihana	DENOVO3381	DENOVO25	0.71934	9.68784e-06	0.0256981	Bacteria	Fungi;Fungi_unidentified;Fungi_unidentified_1;Fungi_unidentified_1;Fungi_unidentified_1_1;Fungi_unidentified_1_1
Mwanihana	DENOVO1659	DENOVO1968	0.567119	8.65795e-06	0.0256981	Bacteria	Fungi;Fungi_unidentified;Fungi_unidentified_1;Fungi_unidentified_1;Fungi_unidentified_1_1;Fungi_unidentified_1_1
Mwanihana	DENOVO30	DENOVO1968	0.706322	1.49213e-05	0.0363763	Bacteria;Firmicutes;Clostridia;Clostridiales	Fungi;Fungi_unidentified;Fungi_unidentified_1;Fungi_unidentified_1;Fungi_unidentified_1_1;Fungi_unidentified_1_1
Mwanihana	DENOVO1650	DENOVO1968	0.56763	2.37963e-05	0.042361	Bacteria	Fungi;Fungi_unidentified;Fungi_unidentified_1;Fungi_unidentified_1;Fungi_unidentified_1_1;Fungi_unidentified_1_1
Mwanihana	DENOVO30	DENOVO1938	0.732758	3.48788e-06	0.0141964	Bacteria;Firmicutes;Clostridia;Clostridiales	Fungi;Fungi_unidentified;Fungi_unidentified_1;Fungi_unidentified_1;Fungi_unidentified_1_1;Fungi_unidentified_1_1
Mwanihana	DENOVO295	DENOVO1938	0.652684	1.97707e-06	0.0110168	Bacteria;Proteobacteria;Epsilonproteobacteria;Campylobacterales;Campylobacteraceae;Campylobacter	Fungi;Fungi_unidentified;Fungi_unidentified_1;Fungi_unidentified_1;Fungi_unidentified_1_1;Fungi_unidentified_1_1
Mwanihana	DENOVO1143	DENOVO1938	0.788022	3.32076e-06	0.0141964	Bacteria	Fungi;Fungi_unidentified;Fungi_unidentified_1;Fungi_unidentified_1;Fungi_unidentified_1_1;Fungi_unidentified_1_1
Mwanihana	DENOVO1650	DENOVO1473	0.657121	2.8178e-05	0.0457963	Bacteria	Fungi;Fungi_unidentified;Fungi_unidentified_1;Fungi_unidentified_1;Fungi_unidentified_1_1;Fungi_unidentified_1_1
Mwanihana	DENOVO3872	DENOVO232	0.723147	1.1475e-06	0.00745991	Bacteria	Fungi;Fungi_unidentified;Fungi_unidentified_1;Fungi_unidentified_1;Fungi_unidentified_1_1;Fungi_unidentified_1_1
Mwanihana	DENOVO4735	DENOVO232	0.66764	7.67658e-06	0.0249527	Bacteria;Firmicutes;Clostridia;Clostridiales	Fungi;Fungi_unidentified;Fungi_unidentified_1;Fungi_unidentified_1;Fungi_unidentified_1_1;Fungi_unidentified_1_1
Mwanihana	DENOVO1289	DENOVO232	0.816677	2.38923e-05	0.042361	Bacteria	Fungi;Fungi_unidentified;Fungi_unidentified_1;Fungi_unidentified_1;Fungi_unidentified_1_1;Fungi_unidentified_1_1

[truncated: 9 more sheets: S11, S12, S13, S14, S15, S16, S17, S18, S19]
